# Supplementary material for: Quantitative Rapid Magnetic Immunoassay for Sensitive Toxin Detection in Food: Non-Covalent Functionalization of Nanolabels vs. Covalent Immobilization
Source: Toxins (Basel). 2023 Dec 20;16(1):5. doi: 10.3390/toxins16010005 (PMC10820704; doi:10.3390/toxins16010005)
Supplement: Supplementary file 1 [file toxins-16-00005-s001.zip]

Archive with 1 entries (1 files):
- toxins-2719834-supplementary.pdf
